# Supplementary material for: Nonverbal correlates of paranoid ideation – a systematic literature review
Source: Psychol Med. 2025 Jun 4;55:e165. doi: 10.1017/S0033291725001230 (PMC12180505; doi:10.1017/S0033291725001230)
Supplement: Haarms et al. supplementary material [file S0033291725001230sup001.zip]

Archive with 3 entries (3 files):
- Supplement A-Prisma Checklist.docx
- Supplement B-Search Strategy.docx
- Supplement C-Quality Assessment.docx
